# Supplementary material for: Maintained diabetes remission among normal BMI individuals achieved without ongoing intervention: a three-year follow-up study of intermittent calorie restriction
Source: Front Endocrinol (Lausanne). 2026 Jan 28;16:1733840. doi: 10.3389/fendo.2025.1733840 (PMC12890618; doi:10.3389/fendo.2025.1733840)
Supplement: Supplementary file 1 [file DataSheet1.csv]

No.	Group	Sex	Age, year	Disease, year	High, m	HbA1c, %					FBG, mmol/L					Systolic Blood pressure, mmhg				Diastolic Blood pressure, mmhg				BMI, kg/m2				Glucose-lowering medications, n				EQ-5D scale score				Weight, kg				hospitalizations due to diabetes at 3 year follow-up, n	diabetic complications at 3 year follow-up, n	Insulinotropic agents or insulin��n
						Baseline	After-inter	3 month follow-up	1 year follow-up	3 year follow-up	Baseline	After-inter	3 month follow-up	1 year follow-up	3 year follow-up	Baseline	After-inter	1 year follow-up	3 year follow-up	Baseline	After-inter	1 year follow-up	3 year follow-up	Baseline	After-inter	1 year follow-up	3 year follow-up	Baseline	After-inter	1 year follow-up	3 year follow-up	Baseline	After-inter	1 year follow-up	3 year follow-up	Baseline	After-inter	1 year follow-up	3 year follow-up			Baseline	After-inter	1 year follow-up	3 year follow-up
1	CMNT	female	57	8	1.56	5.78	4.73	5.1	5.4	5.5	7	6.6	5.6	6.1	6.44	150	148	140	134	90	88	82	81	20.55	18.56	18.7	18.9	2	2	2	1	75	80	80	85	50	45.2	45.5	46	1	0	3.21	0	0	0
2	CMNT	male	58	8	1.65	5.7	6	6	6	6.21	4.6	5.4	5.1	6	5.7	130	130	131	130	85	84	83	88	24.61	22.21	22.21	23.32	1	0	0	0	70	80	80	90	67	60.5	60.5	63.5	0	0		1	1	1
3	CMNT	male	58	8	1.74	6.5	5.8	6	6.1	5.6	4.9	8	7	5.1	9.45	133	132	130	138	80	83	80	96	19.82	20.31	20.31	23.45	2	1	1	0	75	85	85	95	60	61.5	61.5	71	0	0	11.88	0	0	1
4	CMNT	male	42	8	1.68	7.9	5.7	5.2	5.6	6.3	6.7	6	6.1	5.9	7.56	121	122	129	129	85	84	83	86	23.38	21.5	21.61	24.45	1	0	0	0	75	85	85	85	66	60.7	61	69	0	0	7.77	1	1	1
5	CMNT	male	62	11	1.7	12.8	5.9	5.8	6.2	6.4	6.3	6.9	6.1	7	5.8	130	129	130	122	90	75	73	82	22.84	21.82	21.82	30.28	1	1	1	0	85	85	85	85	66	63.1	63.1	87.5	0	0	6.41	0	0	1
6	CMNT	female	52	10	1.65	11.5	6.2	6.5	6.4	6.6	6.6	6.5	6.1	6.2	7.31	121	112	114	104	84	84	85	75	25.3	23.04	23.04	28.65	1	0	0	0	80	80	80	80	65.5	62.7	62.7	78	0	0	16.09	1	1	0
7	CMNT	male	49	8	1.64	9.6	4.3	6	5.6	5.9	5.9	5.5	5.2	5.2	6.51	113	115	135	113	79	80	83	82	23.42	20.8	20.8	22.49	2	0	0	0	75	85	85	95	63	55.9	55.9	60.5	0	0	8.26	1	1	1
8	CMNT	male	57	6	1.78	7.2	6.8	6.4	6.4	6.3	6.7	6.6	6.3	6.1	6.88	123	115	120	125	80	81	85	89	20.99	18.52	18.52	21.34	1	0	0	0	60	80	80	85	66.5	58.7	58.7	67.6	0	0	15.34	1	1	1
9	CMNT	female	45	7	1.6	6.2	5.7	6.1	5.7	6.2	5.16	5	5.2	5	5.71	123	120	122	120	80	80	75	73	24.61	24.1	24.49	23.44	1	0	0	0	60	80	80	90	63	61.7	62.7	60	0	0		1	1	1
10	CMNT	male	50	11	1.63	6.8	5.4	6.3	5.3	5.8	6	4.9	4.1	5.1	5.5	142	140	133	135	94	90	85	86	27.87	25.6	25.6	25.03	2	0	0	0	75	75	75	85	74.1	68	68	66.5	0	0	4.13	1	1	1
11	CMNT	male	38	2	1.72	7.3	5.7	5.7	5.4	6.3	4.7	5.7	4.7	5.2	5.8	131	125	125	127	81	81	81	90	26.91	23.66	18.77	18.93	2	1	1	1	75	75	75	85	79.6	70	55.5	56	0	0		0	0	0
12	CMNT	male	43	6	1.68	6.6	6.2	6.3	6.1	5.9	7.8	5.4	5.2	6.5	5.5	125	128	131	121	88	89	84	85	20.4	19.2	19.13	21.26	1	0	0	2	75	75	75	70	57.6	54.2	54	60	0	0	8.4	1	1	0
13	CMNT	male	46	8	1.62	11.8	5.4	5.5	5.6	6.2	15	5	5.2	5	7.06	134	130	130	122	100	90	90	81	24.92	21.98	21.72	22.86	3	0	0	0	70	70	70	90	65.4	57.7	57	60	0	0	11.73	1	1	1
14	CMNT	male	57	2	1.6	11	5.9	6.3	4.7	6.5	12.8	5.4	5.1	5.2	6.25	136	136	132	105	85	88	87	76	29.3	27.6	27.6	25	3	1	1	0	75	75	95	95	75	70.7	70.7	64	0	0	5.54	0	0	1
15	CMNT	male	46	7	1.75	9.6	5.5	6.3	6.3	6.8	12.2	6	6.2	6.2	6.68	145	143	143	140	100	98	98	95	25.66	23.14	22.86	23.35	1	1	1	1	80	80	80	85	78.6	70.9	70	71.5	0	0		0	0	0
16	CMNT	male	49	3	1.62	7.86	5.3	6.7	6.2	6.8	8.3	7.3	7	7	7.3	122	128	130	127	80	85	85	90	33.48	30.48	30.48	26.67	1	1	1	1	80	80	95	80	87.9	80	80	70	1	0		0	0	0
17	CMNT	male	47	1	1.6	5.65	4.8	6.2	5.8	6.6	10.1	8.1	6.7	7.3	6.26	131	134	130	132	81	80	79	88	29.31	24.99	24.99	21.7	3	0	0	0	90	90	80	80	75	64	64	55.6	0	0	13.1	1	1	0
18	CMNT	female	63	10	1.59	7.6	6.1	5.8	6.6	8.7	9.4	9	8	9	7.9	133	131	131	132	90	88	88	90	26.53	24.1	24.1	27.29	3	3	3	3	85	85	95	80	67.1	60.9	60.9	69	0	0	6.66	0	0	0
19	CMNT	female	55	11	1.58	6.4	6	6.3	8.8	7.7	10.4	5.8	5.4	5.9	9.97	130	130	130	142	85	81	81	91	27.28	24.82	25.62	26.44	2	2	2	2	80	90	90	70	68.1	62	64	66	0	1		0	0	0
20	CMNT	male	60	6	1.74	7.2	5.9	6.6	9.8	6.55	10.46	6.09	6.1	6.2	8.95	120	128	128	141	81	80	80	77	26.38	24.62	24.62	27.08	2	1	1	3	75	95	95	85	79.9	74.6	74.6	82	0	1	6.94	0	0	0
21	CMNT	male	55	2	1.7	5.4	6.9	6.4	6.3	6.3	5.8	7	6.5	7.1	6.41	130	139	135	142	81	81	80	90	24.71	22.56	22.49	24.91	1	0	0	0	85	85	85	90	71.4	65.2	65	72	0	0	5.82	1	1	1
22	CMNT	female	41	4	1.56	6.9	6.1	6.1	7.8	7.5	15.1	8.2	7.2	8	7.7	128	130	133	130	80	82	86	85	23.2	21.3	21.16	21.78	3	1	1	1	80	80	80	75	56.5	51.8	51.5	53	0	0		0	0	0
23	CMNT	male	58	8	1.71	7.4	6.2	6.2	6.8	6.6	9	5.3	5	5.5	6.71	155	145	141	144	80	90	88	90	25.96	23.59	23.29	24.28	2	1	1	1	80	80	80	85	75.9	69	68.1	71	1	0	8.24	0	0	0
24	CMNT	male	48	8	1.74	8.6	6.5	5.8	5.1	6.1	11	6.2	6	6.3	6.1	135	136	132	133	80	87	82	84	20.84	18.39	19.16	21.47	3	0	0	0	80	85	85	85	63.1	55.7	58	65	0	0		1	1	1
25	CMNT	female	60	7	1.65	6.56	5.86	6.4	6.4		6.2	6.3	6	6		120	110	115		80	82	81		25.7	19.85	19.85		2	0	0		65	85	80		54	54	54					1	1
26	CMNT	male	65	8	1.64	6.5	4.59	6.5	6.1		4.9	4	4.8	4		120	125	122		80	85	80		20.82	19.1	19.1		1	0	0		60	70	90		56	51.4	51.4					1	1
27	CMNT	male	58	10	1.75	7.1	6.6	6.3	6.5		7	5.9	5.1	6.14		125	123			85	80			23.5	19.77	20.1		2	0	0		75	85	85		68	60.5	61.5					1	1
28	CMNT	male	49	7	1.7	7.71	7.61	6.2	5.7		6.6	7.3	6.3	7.1		125	115	120		87	81	83		20.8	19.4	19.4		2	0	1		85	85	85		60	56.1	56.1					1	0
29	CMNT	male	52	4	1.68	5.77	4.94	5.94	6		6.83	6.66	6	6.66		133	129	125		80	85	82		23	21.45	21.45		1	0	0		75	75	75		65	60.5	60.5					1	1
30	CMNT	male	50	4	1.67	6.2	5.9	5.4	6.7		7	6.2	6	6		120	128	124		81	80	82		27.6	25	24.74		1	1	1		80	80	80		77	69.7	69					0	0
31	CMNT	male	68	2	1.7	6.65	6.03				9.6	7.1	5.84	6.12		124	126			82	80			24.8	23.5	23.5		3	1	1		78	75	75		71.7	67.9	67.9					0	0
32	CMNT	male	51	7	1.64	7.03	6.3	7.39	7.19		9.5	5.3	5.6	5.4		133	135	132		87	86	84		25.9	24.2	24.2		3	1	1		80	70	70		69.7	65.1	65.1					0	0
1	Control	female	62	9	1.54	7.16	7.08	7	7.5	6.33	10.2	5.6	5.1	6	6.9	120	129	128	122	85	89	90	90	19.1	21.93	0	21.93	1	1	1	1	80	75	75	65	52	52	57.6	52	0	0	8.32	0	0	0
2	Control	female	65	8	1.58	7.12	6.06	6	6	8.32	6.25	5.58	5.58	6	10.81	137	108	107	137	82	68	73	61	22.04	23.43	0.4	23.23	3	2	2	2					60	58	64	58	1	1	9.98	0	0	0
3	Control	male	69	11	1.55	7.35	6.5	7.5	7.8	6.75	8.8	9.8	9.8	8.7	8.12	128	126	127	136	87	88	90	74	22.48	22.43	0.42	22.25	2	1	1	2	75	70	70	70	63.4	53.4	63.3	53.4	1	0		0	0	0
4	Control	female	63	8	1.56	6.35	6.66	6.6	6.7	6.54	6.32	6.59	6.59	6.7	7.24	132	116	117	133	86	70	80	76	21.08	21.57	0.41	23.12	1	1	1	2	85	75	70	70	58.1	56.3	59.4	56.3	1	0		0	0	0
5	Control	male	40	3	1.7	8.5	8.2	7.8	8.7	6.12	8.9	9.6	9.6	8.6	6.7	124	123	123	124	88	89	87	79	24.31	24.43	0.35	25.95	1	1	1	2	70	70	70	75	66.2	75	66.5	75	1	0	10.21	0	0	0
6	Control	male	41	5	1.62	8.7	9.55	8.2	8	6.53	6.35	9.4	9.4	8.2	6.8	138	136	134	122	92	88	70	78	25.62	24.39	0.38	24.39	3	3	3	1	75	75	65	80	69.5	64	66.7	64	1	0	8.12	0	0	0
7	Control	male	40	4	1.72	6.22	6.31	6.8	6.7		6.51	6.04	6.04	6.3		132	130	128		90	90	88		26.53	23.94	0.34		2	2	2		75	75	65		78.5	70.8	78.5		1	1		0	0
8	Control	female	69	8	1.58	7.8	7.47	7.8	7.8		18.29	7.76	7.76	7.76		145	120	118		95	70	75		26.84	23.81	0.4		3	3	3		70	70	70		67	59.4	66.9		1	1		0	0
9	Control	male	64	5	1.65	7.9	11.88	10.6	10.6	11	13.67	13.6	13.6	12.5	14.73	112	118	120	135	84	83	90	76	19.49	19.5	0.37	23.14	1	1	1	1	80	80	80	70	48.7	63	48.7	63	1	1	7.98	0	0	0
10	Control	male	70	4	1.63	8.12	9.71	8.5	9.5	7.12	7.9	9.6	9.6	9.4	6.36	142	142	140	142	84	84	83	87	21.3	21.3	0.38	19.76	2	2	2	2	80	80	80	55	58	52.5	58	52.5	1	0	8.33	0	0	0
11	Control	female	72	8	1.54	6.6	6.75	7.3	7.6	6.65	7.58	7.29	7.29	7.5	6.44	154	154	153	135	72	81	88	79	23.23	23.63	0.42	19.22	3	3	3	2	80	80	80	75	58	45.6	59	45.6	1	0		0	0	0
12	Control	male	41	6	1.56	7.15	6.81	6.5	6.2		3	6.6	6.6	6.7		139	138	138		90	82	72		19.98	21.08	0		1	1	1		70	70	70		48	50.6	48.2		0	0		0	0
13	Control	female	50	8	1.59	6.88	6.95	8	8	6.67	6.55	6.9	6.9	6.2	5.9	135	134	134	132	77	76	85	82	29.67	29.67	0.4	28.48	2	1	1	0	80	80	80	80	75	72	75	72	1	0	5.32	0	0	0
14	Control	male	48	2	1.65	6.12	6.01	7	7	6.2	5.83	6.2	6.2	6.2	6.3	140	136	136	120	82	82	84	76	25.71	26.45	0	26.08	1	1	1	2	85	85	85	85	70	71	72	71	0	0	6.41	0	0	0
15	Control	male	40	1	1.65	10.55	9.83	8.3	8.8	6.5	6.12	7.3	7.3	7.3	6.6	126	123	123	133	82	87	81	78	25.77	25.77	0	23.55	2	2	2	1	75	75	75	70	70.2	64.1	70.2	64.1	0	0		0	0	0
16	Control	female	62	8	1.58	6.12	7.13	6.9	6.9	6.32	4.89	6.53	6.53	6.8	6.7	138	128	125	130	88	74	82	76	22.03	22.43	0.4	22.43	1	1	1	1	80	80	80	65	55	56	56	56	1	0	5.21	0	0	0
17	Control	male	67	9	1.7	5.85	6.12	6.5	6.8	6.6	7.59	8.9	8.9	8.1	6.8	126	127	131	136	74	86	76	78	23.78	23.9	0.35	24.22	2	2	2	2	85	85	85	60	71.2	70	71.5	70	1	0	6.89	0	0	0
18	Control	female	66	9	1.88	6.12	6.13	6.2	6.3	6.8	7.9	5.88	5.88	5.9	6.9	120	136	132	141	80	72	82	75	23.01	22.77	0.28	26.99	2	2	2	2	65	65	65	70	63.4	95.4	62.7	95.4	1	0		0	0	0
19	Control	male	41	2	1.65	9.12	10.32	8.1	8.3	7.2	6.7	5.9	5.9	6.9	7.42	136	136	136	134	88	86	87	95	24.61	23.88	0	23.88	3	3	3	1	90	90	90	85	68.6	65	66.6	65	0	0	6.35	0	0	0
20	Control	male	44	8	1.58	8.3	8.35	8	7.8	7.3	6.68	6.9	6.9	6.3	6.89	120	130	125	142	88	82	73	78	26.55	21.37	0	24.3	3	3	3	2	85	85	85	80	69.7	60.7	56.1	60.7	0	0		0	0	0
21	Control	female	42	7	1.6	7.25	7.52	6.4	7	6.2	7.51	6.5	6.5	6.4	6.6	142	138	135	136	84	90	82	78	25.39	25	25.95	23.44	1	0	0	1	75	70	70	85	67.5	60	66.4	60	0	0	8.24	1	0	0
22	Control	male	42	3	1.65	9.34	9.7			7.2	9.2	8.7	8.7	7.1	7.45	136	134	132	149	90	89	70	76	25.8	25.8	0.37	23.88	3	3	3	3	70	65	60	90	79	65	79	65	1	1	5.93	0	0	0
23	Control	male	45	6	1.58	8.12	7.32	8.1	8	6.2	10.65	11	11	10.7	6.1	138	132	128	132	85	88	82	74	22.43	23.7	0	22.43	3	3	3	3	70	70	70	90	65.3	56	65	56	0	0	9.92	0	0	0
24	Control	male	41	8	1.7	10.18	11.35	7.3	8.1	6.6	11.95	11.3	11.3	11	6.5	115	116	120	136	80	85	80	74	24.45	24.45	0.35	22.49	2	2	2	1	75	75	75	90	74.9	65	74.9	65	1	1	9.42	0	0	0
25	Control	male	70	5	1.7	8.34	8.7	8.8	8.8	6.7	9.78	8.7	8.7	8.7	7.27	130	120	120	132	70	78	88	74	20.8	23.51	0	22.15	1	1	1	2	85	85	85	75	64.4	64	63.5	64	0	0	5.31	0	0	0
26	Control	female	72	10	1.75	6.12	6.32	6.3	6.1	6	5.74	5.67	5.67	5.67	5.69	160	130	129	132	75	70	85	78	28.44	24.89	0.33	27.59	2	2	2	1	85	85	85	65	87.1	76.2	88.5	84.5	1	0	9.61	0	0	0
27	Control	male	41	8	1.7	10.18	9.35	8	8	6.2	6.9	5.01	5.01	6.2	6.75	136	130	131	126	72	84	89	78	20.28	20.96	0	22.49	1	1	1	1	75	70	70	80	64.3	65	63.9	65	0	0	6.32	0	0	0
28	Control	male	67	11	1.76	5.35	6.85	7	6.8		5.7	4.96	4.96	5.1		124	146	145		78	86	83		23.83	22.66	0.32		2	2	2		70	70	70		73.8	70.2	73.3		1	0		0	0
29	Control	male	40	8	1.65	6.8	6.57	7.8	7.3		9.8	5.63	5.63	5.2		140	138	140		84	72	78		20.78	22.51	0		2	2	2		70	70	70		56.6	61.3	56.4		0	0		0	0
30	Control	male	47	4	1.7	6.79	8.03	8	8	6.2	6.8	9.18	9.18	9	6.52	127	126	128	130	83	82	71	74	24.5	24.5	0	22.49	2	2	2	2	85	80	70	70	76.8	65	76	65	0	0	8.86	0	0	0
31	Control	female	54	3	1.55	6.01	8.42	8.9	8.7	6.4	5.76	8.74	8.74	8.2	8.19	124	136	135	124	80	82	84	86	24.97	24.97	0	24.97	2	2	2	2	75	70	70	85	73.9	60	73.9	60	0	0	7.24	0	0	0
